# Supplementary material for: Coriandrum sativum L. Leaf Extract Ameliorates Metabolic Dysfunction-Associated Steatotic Liver Disease by Modulating the AMPK Pathway in High Fat-Fed C57BL/6 Mice
Source: Nutrients. 2024 Nov 30;16(23):4165. doi: 10.3390/nu16234165 (PMC11644762; doi:10.3390/nu16234165)
Supplement: Supplementary file 1 [file nutrients-16-04165-s001.zip]

Archive with 1 entries (1 files):
- nutrients-3314603-supplementary.pdf
